# Supplementary material for: iPhemap: an atlas of phenotype to genotype relationships of human iPSC models of neurological diseases
Source: EMBO Mol Med. 2017 Oct 19;9(12):1742–62. doi: 10.15252/emmm.201708191 (PMC5731211; doi:10.15252/emmm.201708191)
Supplement: Supplementary file 4 — Movie EV1 [file EMMM-9-1742-s004.zip]

Archive with 2 entries (2 files):
- EMM-2017-08191-Movie-EV1/Movie EV1.mp4
- EMM-2017-08191-Movie-EV1/Movie EV1_Legend.docx
